# Supplementary material for: A Golgi-Located Transmembrane Nine Protein Gene TMN11 Functions in Manganese/Cadmium Homeostasis and Regulates Growth and Seed Development in Rice
Source: Int J Mol Sci. 2022 Dec 14;23(24):15883. doi: 10.3390/ijms232415883 (PMC9779671; doi:10.3390/ijms232415883)
Supplement: Supplementary file 1 [file ijms-23-15883-s001.zip]

Archive with 1 entries (1 files):
- ijms-2089104-supplementary.pdf
